# Supplementary material for: Body Size Evolution in Extant Oryzomyini Rodents: Cope's Rule or Miniaturization?
Source: PLoS One. 2012 Apr 3;7(4):e34654. doi: 10.1371/journal.pone.0034654 (PMC3318010; doi:10.1371/journal.pone.0034654)
Supplement: Nexus Trees S1 — Bayesian tree sample, Bayesian consensus tree, and Maximum Likelihood tree used for comparative analyses. All trees are calibrated with fossil data (see methods). (TXT) [file pone.0034654.s002.txt]

### Bayesian tree sample ###
#NEXUS
Begin taxa;
	Dimensions ntax=55;
	Taxlabels
		Amphinectomys_savamis
		Handleyomys_intectus
		Holochilus_chacarius
		Melanomys_caliginosus
		Microryzomys_minutus
		Neacomys_minutus
		Neacomys_musseri
		Neacomys_spinosus
		Nectomys_squamipes
		Nesoryzomys_narboroughi
		Nesoryzomys_swarthi
		Oecomys_bicolor
		Oecomys_catherinae
		Oecomys_concolor
		Oecomys_mamorae
		Oecomys_trinitatis
		Oligoryzomys_flavescens
		Oligoryzomys_fornesi
		Oligoryzomys_fulvescens
		Oligoryzomys_nigripes
		Oligoryzomys_stramineus
		Oryzomys_albigularis
		Oryzomys_alfaroi
		Oreoryzomys_balneator
		Oryzomys_couesi
		Euryoryzomys_lamia
		Euryoryzomys_macconnelli
		Hyaleamys_megacephalus
		Handleyomys_melanotis
		Oryzomys_palustris
		Eremoryzomys_polius
		Euryoryzomys_russatus
		Cerradomys_subflavus
		Transandinomys_talamancae
		Hyaleamys_yunganus
		Pseudoryzomys_simplex
		Scolomys_ucayalensis
		Sigmodontomys_alfari
		Zygodontomys_brevicauda
		Zygodontomys_cherriei
		Bibimys_labiosus
		Calomys_callosus
		Eligmodontia_typus
		Juliomys_pictipes
		Oecomys_superans
		Scolomys_juruaense
		Oligoryzomys_moojeni
		Oligoryzomys_messorius
		Holochilus_brasiliensis
		Euryoryzomys_nitidus
		Oligoryzomys_chacoensis
		Sooretamys_angouya
		Aegialomys_xanthaeolus
		Oryzomys_mexicanus
		Drymoreomys_albimaculatus
		;
End;
Begin trees;
	Translate
	1		Amphinectomys_savamis,
	2		Handleyomys_intectus,
	3		Holochilus_chacarius,
	4		Melanomys_caliginosus,
	5		Microryzomys_minutus,
	6		Neacomys_minutus,
	7		Neacomys_musseri,
	8		Neacomys_spinosus,
	9		Nectomys_squamipes,
	10		Nesoryzomys_narboroughi,
	11		Nesoryzomys_swarthi,
	12		Oecomys_bicolor,
	13		Oecomys_catherinae,
	14		Oecomys_concolor,
	15		Oecomys_mamorae,
	16		Oecomys_trinitatis,
	17		Oligoryzomys_flavescens,
	18		Oligoryzomys_fornesi,
	19		Oligoryzomys_fulvescens,
	20		Oligoryzomys_nigripes,
	21		Oligoryzomys_stramineus,
	22		Oryzomys_albigularis,
	23		Oryzomys_alfaroi,
	24		Oreoryzomys_balneator,
	25		Oryzomys_couesi,
	26		Euryoryzomys_lamia,
	27		Euryoryzomys_macconnelli,
	28		Hyaleamys_megacephalus,
	29		Handleyomys_melanotis,
	30		Oryzomys_palustris,
	31		Eremoryzomys_polius,
	32		Euryoryzomys_russatus,
	33		Cerradomys_subflavus,
	34		Transandinomys_talamancae,
	35		Hyaleamys_yunganus,
	36		Pseudoryzomys_simplex,
	37		Scolomys_ucayalensis,
	38		Sigmodontomys_alfari,
	39		Zygodontomys_brevicauda,
	40		Zygodontomys_cherriei,
	41		Bibimys_labiosus,
	42		Calomys_callosus,
	43		Eligmodontia_typus,
	44		Juliomys_pictipes,
	45		Oecomys_superans,
	46		Scolomys_juruaense,
	47		Oligoryzomys_moojeni,
	48		Oligoryzomys_messorius,
	49		Holochilus_brasiliensis,
	50		Euryoryzomys_nitidus,
	51		Oligoryzomys_chacoensis,
	52		Sooretamys_angouya,
	53		Aegialomys_xanthaeolus,
	54		Oryzomys_mexicanus,
	55		Drymoreomys_albimaculatus
		;
tree STATE_100000 [&lnP=-505.67017252941577,lnP=-13496.926554586975] = [&R] ((44:[&rate=0.044334977896596954]3.9817419722499077,((42:[&rate=0.140525568369822]1.0709713005194805,43:[&rate=0.12154985633485349]1.0709713005194805):[&rate=0.0206230266818274]2.5436802655228243,41:[&rate=0.0421366791224461]3.614651566042305):[&rate=0.0421366791224461]0.3670904062076028):[&rate=0.022041653564261413]1.799…
tree STATE_250000 [&lnP=-505.67017252941577,lnP=-13493.923127457634] = [&R] ((((42:[&rate=0.0859687026618626]2.4824134760772276,43:[&rate=0.037546266417155284]2.4824134760772276):[&rate=0.019984042043700273]2.809387907790285,((46:[&rate=0.014910042101815815]0.3627658882371423,37:[&rate=0.010244755471950587]0.3627658882371423):[&rate=0.04180150232214287]4.513844588003182,(((((((((53:[&rate=0.03553…
tree STATE_400000 [&lnP=-505.67017252941577,lnP=-13488.733457070346] = [&R] ((44:[&rate=0.07508154816521562]3.0723970461688395,(41:[&rate=0.06750231276573325]2.432942126597436,(42:[&rate=0.10444570355030695]1.3887507099807588,43:[&rate=0.09466412086045609]1.3887507099807588):[&rate=0.03751953470049129]1.044191416616677):[&rate=0.04058013766109745]0.6394549195714037):[&rate=0.0037437191382105354]3…
tree STATE_550000 [&lnP=-505.67017252941577,lnP=-13471.228570302896] = [&R] ((((((((36:[&rate=0.03986111116175101]0.9197077974120393,(3:[&rate=0.0340536345951205]0.46257451106114794,49:[&rate=0.09665897165867786]0.46257451106114794):[&rate=0.13280415385511937]0.4571332863508914):[&rate=0.026443606647945782]1.6423789976318073,(52:[&rate=0.061349755757005554]1.52694782155041,33:[&rate=0.07593789901…
tree STATE_700000 [&lnP=-505.67017252941577,lnP=-13477.548826871385] = [&R] (44:[&rate=0.025985654840729136]5.44196361197043,(((((((36:[&rate=0.0275970361417326]2.9889468904191117,(3:[&rate=0.10087508749471052]0.19064571895989318,49:[&rate=0.22222790080669377]0.19064571895989318):[&rate=0.024422743555869413]2.7983011714592183):[&rate=0.1211127995692594]0.3830223234623795,(52:[&rate=0.057813827178…
tree STATE_850000 [&lnP=-505.67017252941577,lnP=-13474.172035503201] = [&R] ((((42:[&rate=0.03129598001522101]3.787346594505371,43:[&rate=0.02857575793901029]3.787346594505371):[&rate=0.08060983983879103]0.8973772057140503,44:[&rate=0.03923099800181552]4.684723800219421):[&rate=0.006027055404832858]0.7881821047851867,41:[&rate=0.038178690018359156]5.472905905004608):[&rate=0.127071803735832]0.026…
tree STATE_1000000 [&lnP=-505.67017252941577,lnP=-13465.280147163216] = [&R] ((((((((6:[&rate=0.09428819561535712]0.947764952020004,7:[&rate=0.06614988008280182]0.947764952020004):[&rate=0.12337625870800678]0.2394230164564377,8:[&rate=0.07338439161637386]1.1871879684764417):[&rate=0.031920505847943474]0.8063203242356001,(24:[&rate=0.04187253260595593]1.043111545617531,5:[&rate=0.06964845213481913…
tree STATE_1150000 [&lnP=-505.67017252941577,lnP=-13459.604992826942] = [&R] ((44:[&rate=0.04886032136679257]3.6564334604998154,(((40:[&rate=0.17710692512013734]0.03362358976952754,39:[&rate=0.044050908007888585]0.03362358976952754):[&rate=0.10181991318599529]1.9857950406701812,(46:[&rate=0.027957737986652933]0.22576897659672576,37:[&rate=0.02051252237861658]0.22576897659672576):[&rate=0.10181991…
tree STATE_1300000 [&lnP=-505.67017252941577,lnP=-13528.87505464769] = [&R] (44:[&rate=0.01070132516403837]15.951507162396148,((((46:[&rate=0.016938064003240615]0.3954256481580358,37:[&rate=0.012970235397377346]0.3954256481580358):[&rate=0.05181561409106602]3.5611157266549336,(40:[&rate=0.04907468401924352]0.16729092077285407,39:[&rate=0.031763337069075505]0.16729092077285407):[&rate=0.0656234675…
tree STATE_1450000 [&lnP=-505.67017252941577,lnP=-13481.82436541037] = [&R] (44:[&rate=0.039850651291363316]5.858664809414174,((41:[&rate=0.06306376222453457]2.5155979791617042,(42:[&rate=0.08390076790643843]1.9860950866495017,43:[&rate=0.06838903192668361]1.9860950866495017):[&rate=0.1074503846210916]0.5295028925122025):[&rate=0.009703930080587718]2.844255175110968,(((46:[&rate=0.015298797553252…
tree STATE_1600000 [&lnP=-505.67017252941577,lnP=-13505.742997350751] = [&R] (((41:[&rate=0.07554490855541393]1.978635652352597,(42:[&rate=0.16089798510779374]1.3241675201226077,43:[&rate=0.1120159801970372]1.3241675201226077):[&rate=0.07068366695533197]0.6544681322299892):[&rate=0.005828542770299241]4.978493022953048,44:[&rate=0.04185850773300679]6.957128675305644):[&rate=0.03421259531370921]0.7…
tree STATE_1750000 [&lnP=-505.67017252941577,lnP=-13510.65614118836] = [&R] ((((((((((((38:[&rate=0.050933724318366284]0.5913672596627371,4:[&rate=0.059858318562097]0.5913672596627371):[&rate=0.07142860795718696]0.977517988194746,(10:[&rate=0.05368910035799402]1.1793374519479243,11:[&rate=0.04962533683036787]1.1793374519479243):[&rate=0.04962533683036787]0.3895477959095588):[&rate=0.0268428983970…
tree STATE_1900000 [&lnP=-505.67017252941577,lnP=-13503.594932196762] = [&R] ((((((((36:[&rate=0.04040567043690735]1.7597705173959048,(3:[&rate=0.025473993602383335]0.8407747110919241,49:[&rate=0.04709459814034613]0.8407747110919241):[&rate=0.08031837087878267]0.9189958063039807):[&rate=0.011882836294590577]2.673463446383495,(33:[&rate=0.042504618051833566]2.2185176865916145,52:[&rate=0.042504618…
tree STATE_2050000 [&lnP=-505.67017252941577,lnP=-13515.521594164096] = [&R] ((44:[&rate=0.029410283392665625]6.532240641538238,((42:[&rate=0.07731214025676743]1.7766056762222417,43:[&rate=0.05058922010757415]1.7766056762222417):[&rate=0.029410283392665625]2.4807155512387356,41:[&rate=0.04419052565664348]4.257321227460977):[&rate=0.003392631760000026]2.274919414077261):[&rate=0.01510240592729227]…
tree STATE_2200000 [&lnP=-505.67017252941577,lnP=-13507.857406896443] = [&R] ((((46:[&rate=0.027842043768932574]0.16782916379417528,37:[&rate=0.032709655035519924]0.16782916379417528):[&rate=0.0411936213720624]4.231798963387655,(40:[&rate=0.07560557515554664]0.04460925369656392,39:[&rate=0.02940572715184716]0.04460925369656392):[&rate=0.03722065790061008]4.355018873485267):[&rate=0.00829911148205…
tree STATE_2350000 [&lnP=-505.67017252941577,lnP=-13468.475743798412] = [&R] (44:[&rate=0.03321086668432524]4.54689667534907,(((42:[&rate=0.1303062359109228]1.295528065099493,43:[&rate=0.0932896157639057]1.295528065099493):[&rate=0.0305588964064087]1.8386488101941678,41:[&rate=0.063159675772236]3.1341768752936607):[&rate=0.0052428130313714886]0.9633485556688797,(((46:[&rate=0.036007559803836166]0…
tree STATE_2500000 [&lnP=-505.67017252941577,lnP=-13474.014118027717] = [&R] ((44:[&rate=0.07192778325966727]3.4391303084933327,((42:[&rate=0.075785985948513]1.7815298466481784,43:[&rate=0.07382418170585013]1.7815298466481784):[&rate=0.047937210153935594]1.1853315327408243,41:[&rate=0.075785985948513]2.9668613793890026):[&rate=0.030212024814568673]0.47226892910433005):[&rate=0.024263224635238712]…
tree STATE_2650000 [&lnP=-505.67017252941577,lnP=-13480.186765562461] = [&R] (((41:[&rate=0.03431149904584969]4.606593235949258,44:[&rate=0.04531088779288248]4.606593235949258):[&rate=0.00925843432055344]0.9480088381934326,(42:[&rate=0.05026633351589328]2.7325371477695786,43:[&rate=0.04531088779288248]2.7325371477695786):[&rate=0.017178853655920465]2.8220649263731117):[&rate=0.08136334126521182]0…
tree STATE_2800000 [&lnP=-505.67017252941577,lnP=-13504.779563972705] = [&R] (44:[&rate=0.008620888004022012]7.367959047555597,((41:[&rate=0.02367976969116142]5.527198719735524,(42:[&rate=0.07410544206047832]1.9993587233119865,43:[&rate=0.05922252308392394]1.9993587233119865):[&rate=0.012722704090706888]3.5278399964235376):[&rate=0.07879033836273264]0.21749184070910577,((((((36:[&rate=0.014929196…
tree STATE_2950000 [&lnP=-505.67017252941577,lnP=-13470.309881781852] = [&R] (((((((5:[&rate=0.07081149210646605]1.2629704542449585,24:[&rate=0.03090054084046919]1.2629704542449585):[&rate=0.16017430392498846]0.27760187192102737,((6:[&rate=0.07081149210646605]1.0108333599308057,7:[&rate=0.04943391498602072]1.0108333599308057):[&rate=0.21554449839447545]0.10469885096238163,8:[&rate=0.0689446074579…
tree STATE_3100000 [&lnP=-505.67017252941577,lnP=-13486.914287357247] = [&R] ((((40:[&rate=0.03523929914476916]0.05407877516706658,39:[&rate=0.030136090767057314]0.05407877516706658):[&rate=0.04207897694372152]3.7786177946596853,(46:[&rate=0.02856154966853263]0.2159794743034977,37:[&rate=0.027042756394815924]0.2159794743034977):[&rate=0.041032548739746356]3.616717095523254):[&rate=0.0066464002388…
tree STATE_3250000 [&lnP=-505.67017252941577,lnP=-13494.167400726608] = [&R] ((((40:[&rate=0.01796990677433291]0.2946169552275679,39:[&rate=0.005566985940977745]0.2946169552275679):[&rate=0.05048676525098064]4.2588506179385535,(46:[&rate=0.007976871075246828]0.23596125760736192,37:[&rate=0.031860582730646445]0.23596125760736192):[&rate=0.04100685538458187]4.317506315558759):[&rate=0.0202342138889…
tree STATE_3400000 [&lnP=-505.67017252941577,lnP=-13492.328295717743] = [&R] ((((40:[&rate=0.06966806213934928]0.09610946775561549,39:[&rate=0.022904312381924058]0.09610946775561549):[&rate=0.055505821932926996]3.5441371940822037,(46:[&rate=0.009220303389732213]0.7333756335796161,37:[&rate=0.02797252655506356]0.7333756335796161):[&rate=0.08141401827536981]2.906871028258203):[&rate=0.0344885413684…
tree STATE_3550000 [&lnP=-505.67017252941577,lnP=-13504.791054928504] = [&R] ((((40:[&rate=0.010995470773849741]0.8998462563934327,39:[&rate=0.005511856516828105]0.8998462563934327):[&rate=0.047399612141045586]4.551670545284342,(46:[&rate=0.006942085182698317]0.3518607805294063,37:[&rate=0.015452311664407093]0.3518607805294063):[&rate=0.04507129481208978]5.099656021148368):[&rate=0.01099547077384…
tree STATE_3700000 [&lnP=-505.67017252941577,lnP=-13488.975335521884] = [&R] ((((40:[&rate=0.015947978443581756]0.16374328543358344,39:[&rate=0.03282676373849808]0.16374328543358344):[&rate=0.073514285283337]2.6401016109348796,(46:[&rate=0.023363502594364746]0.18813034125053302,37:[&rate=0.02920006062826309]0.18813034125053302):[&rate=0.07546785433662935]2.6157145551179304):[&rate=0.0106437191397…
tree STATE_3850000 [&lnP=-505.67017252941577,lnP=-13476.17383766453] = [&R] (44:[&rate=0.02947309900394462]6.741692134220385,((41:[&rate=0.03595491530237243]5.268976685753978,(42:[&rate=0.20898663810480397]0.6875603988451712,43:[&rate=0.12429760870264307]0.6875603988451712):[&rate=0.005676000577789987]4.581416286908807):[&rate=0.04797122987472859]0.41365452301542316,(((40:[&rate=0.053077850909238…
tree STATE_4000000 [&lnP=-505.67017252941577,lnP=-13459.333585743867] = [&R] (((41:[&rate=0.0452530578538337]4.670844264161722,(42:[&rate=0.11647292832812388]1.4968023073261931,43:[&rate=0.0793475937595524]1.4968023073261931):[&rate=0.023117563244012727]3.1740419568355285):[&rate=0.08846513561831282]0.1891223160767037,44:[&rate=0.03457993580655999]4.859966580238425):[&rate=0.016330029466477533]0.…
tree STATE_4150000 [&lnP=-505.67017252941577,lnP=-13506.070304603734] = [&R] (((((40:[&rate=0.022682713841300748]0.11959470488361558,39:[&rate=0.012101939688784105]0.11959470488361558):[&rate=0.08387419880599656]2.4910025373199143,(46:[&rate=0.012101939688784105]0.3398564533590663,37:[&rate=0.02859624242954311]0.3398564533590663):[&rate=0.08387419880599656]2.2707407888444635):[&rate=0.00354047194…
tree STATE_4300000 [&lnP=-505.67017252941577,lnP=-13502.483860497003] = [&R] ((((40:[&rate=0.004546932052122178]0.7019789882094436,39:[&rate=0.003992244824893387]0.7019789882094436):[&rate=0.20888462151832807]1.146431682477987,(46:[&rate=0.03692789492541918]0.1049061854364642,37:[&rate=0.04440608269395676]0.1049061854364642):[&rate=0.11137930065992374]1.7435044852509665):[&rate=2.5739378196817974…
tree STATE_4450000 [&lnP=-505.67017252941577,lnP=-13491.107657475328] = [&R] ((44:[&rate=0.11224912600677102]2.54014372174067,((42:[&rate=0.10452328854524696]1.5124383340038103,43:[&rate=0.12132489668117111]1.5124383340038103):[&rate=0.07721975367412051]0.6911217965889036,41:[&rate=0.08165254819728836]2.203560130592714):[&rate=0.022945584188592043]0.336583591147956):[&rate=0.01795028604883647]4.3…
tree STATE_4600000 [&lnP=-505.67017252941577,lnP=-13519.112532211357] = [&R] ((44:[&rate=0.0489461225431653]3.587639157896246,(41:[&rate=0.0502199189565142]3.2135436275090288,(42:[&rate=0.07657525746991642]2.1786201727468044,43:[&rate=0.039976803309782746]2.1786201727468044):[&rate=0.04311359434101266]1.0349234547622244):[&rate=0.02713467712983179]0.3740955303872173):[&rate=9.545674668689129E-4]6…
tree STATE_4750000 [&lnP=-505.67017252941577,lnP=-13491.716777189684] = [&R] (((41:[&rate=0.12079752046897155]1.4020665649900885,44:[&rate=0.11630052845981793]1.4020665649900885):[&rate=0.032152220629496374]0.28297401450405424,(42:[&rate=0.12079752046897155]0.9811735899365391,43:[&rate=0.11214981475437369]0.9811735899365391):[&rate=0.1082958427082718]0.7038669895576036):[&rate=0.00953428996196922…
tree STATE_4900000 [&lnP=-505.67017252941577,lnP=-13481.109181067799] = [&R] ((44:[&rate=0.05211521560809297]4.195685024131602,(41:[&rate=0.05344363057014431]3.459068916742145,(42:[&rate=0.1581997718216703]0.8832567246826827,43:[&rate=0.10669180660413967]0.8832567246826827):[&rate=0.03167599438268962]2.5758121920594625):[&rate=0.014310690542101831]0.7366161073894566):[&rate=0.037323836794102214]1…
tree STATE_5050000 [&lnP=-505.67017252941577,lnP=-13483.079499331645] = [&R] (((44:[&rate=0.0646635354851389]2.88323130675022,(42:[&rate=0.07961236495018192]2.694362778878994,43:[&rate=0.061470344255571456]2.694362778878994):[&rate=0.21338814935529937]0.1888685278712261):[&rate=0.005795544011894288]0.9986407571591203,41:[&rate=0.039803707733872366]3.8818720639093405):[&rate=0.041962603122160894]1…
tree STATE_5200000 [&lnP=-505.67017252941577,lnP=-13494.989288212362] = [&R] (((41:[&rate=0.038094117073334086]3.8785032933012524,(42:[&rate=0.10101671999902359]1.569094900696397,43:[&rate=0.07115524200230006]1.569094900696397):[&rate=0.031109181716147512]2.3094083926048556):[&rate=0.008407372003560698]0.32949106500269965,44:[&rate=0.047887165943332935]4.207994358303952):[&rate=0.0183658695277362…
tree STATE_5350000 [&lnP=-505.67017252941577,lnP=-13500.287959194877] = [&R] ((41:[&rate=0.0394689071989121]4.988995574583885,(44:[&rate=0.044919005404349205]4.920722804972824,(42:[&rate=0.05602813054787447]3.2072744172397822,43:[&rate=0.03566575587467702]3.2072744172397822):[&rate=0.04375622716407775]1.7134483877330418):[&rate=0.0256304164549489]0.06827276961106143):[&rate=0.009908617920601694]5…
tree STATE_5500000 [&lnP=-505.67017252941577,lnP=-13516.104274924299] = [&R] ((((42:[&rate=0.026823960879034103]4.811903532768419,43:[&rate=0.02548907954656319]4.811903532768419):[&rate=0.10641743243355771]0.2373352330371672,41:[&rate=0.048676043477914474]5.049238765805586):[&rate=0.005830534009033691]1.6026069396068525,44:[&rate=0.03366324068098723]6.6518457054124385):[&rate=0.004807434554573249…
tree STATE_5650000 [&lnP=-505.67017252941577,lnP=-13487.091076433844] = [&R] ((44:[&rate=0.04379456931758727]4.651521813936184,(41:[&rate=0.07881069523713453]2.4843893834824113,(42:[&rate=0.1464546326229996]0.9450862441284197,43:[&rate=0.11980175149926686]0.9450862441284197):[&rate=0.0449468570133868]1.5393031393539918):[&rate=0.015516934021450492]2.1671324304537727):[&rate=0.0809447341779365]0.7…
tree STATE_5800000 [&lnP=-505.67017252941577,lnP=-13490.80830059557] = [&R] ((44:[&rate=0.06222781269499851]4.481585643004687,(41:[&rate=0.06551895224174263]3.7565743968322467,(42:[&rate=0.057652663751912636]2.398956793988482,43:[&rate=0.06384725792381174]2.398956793988482):[&rate=0.06903338555601374]1.3576176028437645):[&rate=0.009736224430649913]0.7250112461724401):[&rate=0.005299888445713693]2…
tree STATE_5950000 [&lnP=-505.67017252941577,lnP=-13485.154957850102] = [&R] (((41:[&rate=0.03662356309822398]4.642649417755245,(42:[&rate=0.06427392577368762]3.2917458868842524,43:[&rate=0.040561218754180874]3.2917458868842524):[&rate=0.02883645511042533]1.3509035308709927):[&rate=0.004678951138704768]2.6430125239181796,44:[&rate=0.032134964939244934]7.285661941673425):[&rate=0.00239112412161133…
tree STATE_6100000 [&lnP=-505.67017252941577,lnP=-13508.93086936253] = [&R] (((41:[&rate=0.035576256019641615]4.8398966730922925,(42:[&rate=0.06482699448222091]2.195667962351783,43:[&rate=0.03297681814448792]2.195667962351783):[&rate=0.02834979561944936]2.6442287107405096):[&rate=0.029817134424375624]0.3633778119747726,44:[&rate=0.025607352014245414]5.203274485067065):[&rate=0.0069204820742084]2.…
tree STATE_6250000 [&lnP=-505.67017252941577,lnP=-13484.455457156551] = [&R] ((((42:[&rate=0.07571371955309142]2.3795240748216924,43:[&rate=0.06898150623295779]2.3795240748216924):[&rate=0.043717773864502]1.033115246784361,44:[&rate=0.0632145990207062]3.4126393216060533):[&rate=0.004957051867533048]1.7933538386437657,41:[&rate=0.035731322284794836]5.205993160249819):[&rate=0.041567952011274674]1.…
tree STATE_6400000 [&lnP=-505.67017252941577,lnP=-13473.381863840877] = [&R] ((44:[&rate=0.041034455615613426]4.3990637244266875,(41:[&rate=0.057028144487940594]3.4678692459824245,(42:[&rate=0.07398664580688087]2.1305114724740806,43:[&rate=0.06651793720014666]2.1305114724740806):[&rate=0.04430727224257029]1.337357773508344):[&rate=0.01834983029701745]0.931194478444263):[&rate=0.04210234244581003]…
tree STATE_6550000 [&lnP=-505.67017252941577,lnP=-13484.254531115042] = [&R] (((42:[&rate=0.028765900152332755]4.940086655547164,43:[&rate=0.02373051478105361]4.940086655547164):[&rate=0.07693724451066315]0.7815210844749227,(41:[&rate=0.04223968531167442]5.022553131999351,44:[&rate=0.03819186534277863]5.022553131999351):[&rate=0.016889509671723847]0.6990546080227356):[&rate=0.04118960623581597]0.…
tree STATE_6700000 [&lnP=-505.67017252941577,lnP=-13501.945098756081] = [&R] ((44:[&rate=0.04671803495703819]5.537896123408902,((42:[&rate=0.03447973933300231]4.419359372297692,43:[&rate=0.0371891817689764]4.419359372297692):[&rate=0.04553306161173046]1.025006596705806,41:[&rate=0.027349539455755308]5.444365969003498):[&rate=0.07360611564204678]0.09353015440540347):[&rate=0.016171902111628153]2.0…
tree STATE_6850000 [&lnP=-505.67017252941577,lnP=-13496.61455085952] = [&R] (((41:[&rate=0.05427319673564499]2.8426933384408253,44:[&rate=0.06514098254869068]2.8426933384408253):[&rate=0.013052811601932371]1.3394052469136692,(42:[&rate=0.05427319673564499]3.6174908385294122,43:[&rate=0.03711761582842249]3.6174908385294122):[&rate=0.09997973902371546]0.5646077468250823):[&rate=0.005220055299691675…
tree STATE_7000000 [&lnP=-505.67017252941577,lnP=-13463.440189576757] = [&R] (((42:[&rate=0.19685175348746065]0.9198559397434896,43:[&rate=0.1114335202753341]0.9198559397434896):[&rate=0.04032183766715248]0.9800329334233029,41:[&rate=0.1114335202753341]1.8998888731667924):[&rate=0.008275598881313967]1.4615807000707397,(44:[&rate=0.05773643819311588]3.0109897144245856,((((((24:[&rate=0.05630131959…
tree STATE_7150000 [&lnP=-505.67017252941577,lnP=-13496.132963300963] = [&R] ((44:[&rate=0.05840744143986361]3.0987326498567263,((42:[&rate=0.12321031790881831]1.5358147444824553,43:[&rate=0.046375593780555356]1.5358147444824553):[&rate=0.03332680754384645]1.5169073629209986,41:[&rate=0.03986857069256423]3.052722107403454):[&rate=0.10218489681981871]0.04601054245327241):[&rate=0.00448410463339742…
tree STATE_7300000 [&lnP=-505.67017252941577,lnP=-13532.0630243302] = [&R] ((((((((31:[&rate=0.04667771586561751]3.355757831180204,55:[&rate=0.040108015435450055]3.355757831180204):[&rate=0.07035479047808739]0.5559106440763864,((1:[&rate=0.03813845368085572]3.154422103712745,9:[&rate=0.028010541317609217]3.154422103712745):[&rate=0.03813845368085572]0.5641108223806257,((30:[&rate=0.02310737926652…
tree STATE_7450000 [&lnP=-505.67017252941577,lnP=-13510.241962866843] = [&R] ((44:[&rate=0.02961992335183047]9.604773047353133,(((46:[&rate=0.007259281484643695]1.5161278931967042,37:[&rate=0.0013528059600282421]1.5161278931967042):[&rate=0.07028926941208027]3.1616996812343867,(40:[&rate=0.0561727690243294]0.05722160472952774,39:[&rate=0.02116689489410531]0.05722160472952774):[&rate=0.03640872279…
tree STATE_7600000 [&lnP=-505.67017252941577,lnP=-13487.461671841424] = [&R] (((42:[&rate=0.048453684036370605]2.8501361481491565,43:[&rate=0.07107018651868559]2.8501361481491565):[&rate=0.025981198198109345]2.82883880833692,(44:[&rate=0.05495640634499014]4.535156435976748,41:[&rate=0.0449099945874533]4.535156435976748):[&rate=0.008613566012467532]1.1438185205093285):[&rate=0.05495640634499014]0.…
tree STATE_7750000 [&lnP=-505.67017252941577,lnP=-13475.147111700931] = [&R] (((41:[&rate=0.06451206289420645]2.6228637686457996,44:[&rate=0.06120124205384222]2.6228637686457996):[&rate=0.031396571628935374]0.6001113974966512,(42:[&rate=0.08582760408078907]1.969216533951757,43:[&rate=0.07397565859541201]1.969216533951757):[&rate=0.04288574740942931]1.2537586321906937):[&rate=0.012701695125326018]…
tree STATE_7900000 [&lnP=-505.67017252941577,lnP=-13480.79252359754] = [&R] ((44:[&rate=0.04171781475270365]4.70965886618137,(41:[&rate=0.03278484684480808]4.603336612216621,(42:[&rate=0.11119503360618309]1.5612628121837242,43:[&rate=0.05114408420195727]1.5612628121837242):[&rate=0.029248119596270942]3.042073800032897):[&rate=0.11976911756394183]0.10632225396474926):[&rate=0.019143439390276237]1.…
tree STATE_8050000 [&lnP=-505.67017252941577,lnP=-13503.83716737571] = [&R] ((44:[&rate=0.03615677107928213]4.890745395703686,(41:[&rate=0.0599621337746076]3.2398714996298565,(42:[&rate=0.07199182741695236]1.9505516955463822,43:[&rate=0.05287109387372406]1.9505516955463822):[&rate=0.040084309425932954]1.2893198040834744):[&rate=0.012310151354063267]1.6508738960738292):[&rate=0.02112508087003738]2…
tree STATE_8200000 [&lnP=-505.67017252941577,lnP=-13505.897784780373] = [&R] ((((46:[&rate=0.03726332975822594]0.2389456263912048,37:[&rate=0.018525900860879727]0.2389456263912048):[&rate=0.050470427247626654]4.046179240313685,(40:[&rate=0.013946957256491695]0.21246040338803784,39:[&rate=0.008846466369846396]0.21246040338803784):[&rate=0.047960578356708326]4.072664463316852):[&rate=0.009329546161…
tree STATE_8350000 [&lnP=-505.67017252941577,lnP=-13507.185804377035] = [&R] ((((42:[&rate=0.12574532087835666]1.7865501720965935,43:[&rate=0.10304688838967163]1.7865501720965935):[&rate=0.015122790488537626]2.324923256043508,41:[&rate=0.047584523329247785]4.111473428140101):[&rate=0.014111217457233824]1.1666665075776566,44:[&rate=0.0429220994841257]5.278139935717758):[&rate=0.002639066475967663]…
tree STATE_8500000 [&lnP=-505.67017252941577,lnP=-13458.683678429854] = [&R] ((41:[&rate=0.04167824321158563]2.8773194773680273,(44:[&rate=0.0715254233815485]2.6421104286445027,(42:[&rate=0.16534812479483485]0.8120253952967935,43:[&rate=0.14355551256719415]0.8120253952967935):[&rate=0.024111574881635192]1.8300850333477092):[&rate=0.009059303940152403]0.23520904872352455):[&rate=0.0153822624362134…
tree STATE_8650000 [&lnP=-505.67017252941577,lnP=-13482.226015282544] = [&R] (((42:[&rate=0.07691807298872123]1.524723212810201,43:[&rate=0.054711493676932746]1.524723212810201):[&rate=0.022962361525846943]1.5881513306923611,(41:[&rate=0.045862958109141524]2.560047285191324,44:[&rate=0.05611252139941598]2.560047285191324):[&rate=0.023704047756216536]0.5528272583112384):[&rate=0.004643671774154243…
tree STATE_8800000 [&lnP=-505.67017252941577,lnP=-13506.142737000579] = [&R] ((((42:[&rate=0.0812180884333958]2.45857479238099,43:[&rate=0.05011672917503438]2.45857479238099):[&rate=0.058146137136598004]1.3240316640078862,41:[&rate=0.04488882639584688]3.7826064563888764):[&rate=7.482695580785121E-4]3.0585329099320147,44:[&rate=0.035547133370242484]6.841139366320891):[&rate=0.014546595078928345]0.…
tree STATE_8950000 [&lnP=-505.67017252941577,lnP=-13528.061829168328] = [&R] ((44:[&rate=0.026534639795724957]8.853729008302892,((42:[&rate=0.02937639216370483]6.213152656903109,43:[&rate=0.018190248686716783]6.213152656903109):[&rate=0.017156429141435323]2.539855996911175,41:[&rate=0.020929524804599003]8.753008653814284):[&rate=0.05214135260460059]0.10072035448860817):[&rate=0.010306062285393793…
tree STATE_9100000 [&lnP=-505.67017252941577,lnP=-13479.59272924651] = [&R] ((((42:[&rate=0.1347160293952567]1.1364596736108359,43:[&rate=0.0948625741629277]1.1364596736108359):[&rate=0.060120179913931704]0.7322492920888404,41:[&rate=0.12412783398017008]1.8687089656996763):[&rate=0.009797144485445856]2.2972859447666387,44:[&rate=0.05435711669405775]4.165994910466315):[&rate=0.013598832368437952]1…
tree STATE_9250000 [&lnP=-505.67017252941577,lnP=-13495.174351984659] = [&R] (((41:[&rate=0.05805812327089954]4.067062587646482,(42:[&rate=0.1348824777597503]1.433403913227189,43:[&rate=0.08239198626538702]1.433403913227189):[&rate=0.019323666542109288]2.6336586744192925):[&rate=0.025301916298064914]0.47763585823709587,44:[&rate=0.030614071392676898]4.5446984458835775):[&rate=0.055078524791884034…
tree STATE_9400000 [&lnP=-505.67017252941577,lnP=-13529.645582108846] = [&R] (44:[&rate=0.009623393516989308]15.798995158965322,((((40:[&rate=0.003066114572458527]1.4388503677562439,39:[&rate=0.003066114572458527]1.4388503677562439):[&rate=0.019280331142431262]7.8348814286235005,(46:[&rate=0.0331636848721915]0.08832792292374393,37:[&rate=0.03072344854735118]0.08832792292374393):[&rate=0.021061795…
tree STATE_9550000 [&lnP=-505.67017252941577,lnP=-13483.608780427434] = [&R] ((44:[&rate=0.0734604068410087]3.363257254343469,(41:[&rate=0.07147935450284872]2.7386948211161353,(42:[&rate=0.0847637077777123]2.040081898937575,43:[&rate=0.06261293903649841]2.040081898937575):[&rate=0.0734604068410087]0.6986129221785604):[&rate=0.007139245402466099]0.6245624332273336):[&rate=0.00875416147567388]2.968…
tree STATE_9700000 [&lnP=-505.67017252941577,lnP=-13504.836605942439] = [&R] (((42:[&rate=0.05260580656473988]3.7415851047205377,43:[&rate=0.0215980569582924]3.7415851047205377):[&rate=0.010159426456551955]4.803631668973096,(44:[&rate=0.05124404695686828]5.145132998302226,41:[&rate=0.03161209831400763]5.145132998302226):[&rate=0.0036357634559973377]3.4000837753914075):[&rate=0.010635180587698035]…
tree STATE_9850000 [&lnP=-505.67017252941577,lnP=-13512.382513017646] = [&R] ((44:[&rate=0.03151058139149268]5.987739079679833,((42:[&rate=0.08427816589615134]1.61519817829325,43:[&rate=0.06841453141450532]1.61519817829325):[&rate=0.03409926919012011]2.5874722365961205,41:[&rate=0.036846544313379595]4.20267041488937):[&rate=0.009957915573442123]1.7850686647904626):[&rate=0.04866296121906073]0.648…
tree STATE_10000000 [&lnP=-505.67017252941577,lnP=-13496.090208109086] = [&R] (((((((8:[&rate=0.05661856588037638]1.7544022993934107,(6:[&rate=0.08424151948871908]1.36668467319231,7:[&rate=0.04627537145520807]1.36668467319231):[&rate=0.03289885542575861]0.38771762620110084):[&rate=0.03764682884481116]2.0816650370938383,((((18:[&rate=0.055207893025769665]0.5796755911297475,17:[&rate=0.015337791244…
tree STATE_10150000 [&lnP=-505.67017252941577,lnP=-13516.943688980911] = [&R] (((41:[&rate=0.04277240244070871]3.8234306225392625,(42:[&rate=0.08339789955088088]1.6552079053867432,43:[&rate=0.07948434494846926]1.6552079053867432):[&rate=0.021963931995988555]2.1682227171525192):[&rate=0.005874955992225019]2.240751660473021,44:[&rate=0.030668204286899835]6.064182283012284):[&rate=0.0088027192648765…
tree STATE_10300000 [&lnP=-505.67017252941577,lnP=-13494.889059918312] = [&R] (((((((55:[&rate=0.06569599397518455]1.9488905138953874,31:[&rate=0.051938257884420934]1.9488905138953874):[&rate=0.025628149469014632]1.4445204106161078,((8:[&rate=0.10193949626883048]1.2455842687400442,(6:[&rate=0.11569723235959427]0.827644388234297,7:[&rate=0.06225941205112813]0.827644388234297):[&rate=0.127906754938…
tree STATE_10450000 [&lnP=-505.67017252941577,lnP=-13503.504053613497] = [&R] (((41:[&rate=0.0685719567015405]3.006620222588409,44:[&rate=0.0704724304271444]3.006620222588409):[&rate=0.006848859086997869]1.410441509840969,(42:[&rate=0.10640208483585024]1.74558514466518,43:[&rate=0.08925196262312103]1.74558514466518):[&rate=0.013374140357862874]2.671476587764198):[&rate=0.014554462131347647]3.3796…
tree STATE_10600000 [&lnP=-505.67017252941577,lnP=-13492.746436422443] = [&R] ((((40:[&rate=0.011327575166550523]0.22688059711891917,39:[&rate=0.021350181723326252]0.22688059711891917):[&rate=0.06185792081227265]3.5742568857513692,(46:[&rate=0.04657177028011986]0.14178407269349308,37:[&rate=0.01634879184984452]0.14178407269349308):[&rate=0.04210948214406751]3.6593534101767955):[&rate=0.0140461801…
tree STATE_10750000 [&lnP=-505.67017252941577,lnP=-13500.098878707377] = [&R] (((41:[&rate=0.027921704002428625]5.774244714717311,(42:[&rate=0.05319445515660796]2.0520007247954886,43:[&rate=0.06571099028321094]2.0520007247954886):[&rate=0.014131810057073743]3.722243989921822):[&rate=0.01765386191733447]0.6684343577544594,44:[&rate=0.02948986131636748]6.44267907247177):[&rate=0.04455408711165485]1…
tree STATE_10900000 [&lnP=-505.67017252941577,lnP=-13476.844905953818] = [&R] ((((40:[&rate=0.018632380131901556]0.08970746017368852,39:[&rate=0.019381143545464753]0.08970746017368852):[&rate=0.18560707154421793]1.3645321427117205,(46:[&rate=0.010324517875448089]0.2876244470426617,37:[&rate=0.027449502713395916]0.2876244470426617):[&rate=0.18560707154421793]1.1666151558427473):[&rate=0.0077986000…
tree STATE_11050000 [&lnP=-505.67017252941577,lnP=-13504.410242809296] = [&R] (((42:[&rate=0.06814669791836553]2.428234866042471,43:[&rate=0.06270913044503305]2.428234866042471):[&rate=0.018529601939840337]3.177470549022837,41:[&rate=0.03851913424568416]5.605705415065308):[&rate=0.007202652082607302]2.64462576222184,(44:[&rate=0.028146854654856092]8.128720607524276,(((40:[&rate=0.0415513301135733…
tree STATE_11200000 [&lnP=-505.67017252941577,lnP=-13502.47638620711] = [&R] ((44:[&rate=0.0169852811025618]10.610248573087402,(41:[&rate=0.020119405097422268]10.316454752063262,(((40:[&rate=0.024860587095501926]0.12119987920426355,39:[&rate=0.010305275155188918]0.12119987920426355):[&rate=0.044824560832876]4.287911391143908,(46:[&rate=0.032031060802881456]0.22230274335389708,37:[&rate=0.02067395…
tree STATE_11350000 [&lnP=-505.67017252941577,lnP=-13491.3404542019] = [&R] ((((42:[&rate=0.03150286393649846]4.870813067107967,43:[&rate=0.0207621583679139]4.870813067107967):[&rate=0.05473278949081589]0.7386486394966258,41:[&rate=0.03150286393649846]5.609461706604593):[&rate=0.012675937247502093]1.2334367504876234,44:[&rate=0.025037854639679398]6.8428984570922164):[&rate=0.012675937247502093]0.…
tree STATE_11500000 [&lnP=-505.67017252941577,lnP=-13473.16429002284] = [&R] ((41:[&rate=0.07856266616828424]2.609048833378759,(44:[&rate=0.0957141104731687]2.4555948400067256,(42:[&rate=0.08771233689435054]1.635214180146032,43:[&rate=0.07256581507085405]1.635214180146032):[&rate=0.08771233689435054]0.8203806598606935):[&rate=0.05914848726466036]0.15345399337203336):[&rate=0.011134683281699753]2.…
tree STATE_11650000 [&lnP=-505.67017252941577,lnP=-13480.291947651089] = [&R] (((((((24:[&rate=0.07540451343424712]0.7145090712141211,5:[&rate=0.1238005605727188]0.7145090712141211):[&rate=0.02409487700430747]1.5809257176681994,(8:[&rate=0.044308828023958954]2.0528296949802973,(6:[&rate=0.0691006378579188]1.2305056632369418,7:[&rate=0.04320747114625333]1.2305056632369418):[&rate=0.060260696290662…
tree STATE_11800000 [&lnP=-505.67017252941577,lnP=-13515.412658025976] = [&R] (((((((8:[&rate=0.025853805355477648]3.6585662252501336,(6:[&rate=0.04905040283890906]1.3638871490865954,7:[&rate=0.04905040283890906]1.3638871490865954):[&rate=0.011585547379580029]2.294679076163538):[&rate=0.023877146098916602]2.4946731765243095,(24:[&rate=0.014398745476575006]3.658383531912392,5:[&rate=0.023242371259…
tree STATE_11950000 [&lnP=-505.67017252941577,lnP=-13511.566165106702] = [&R] ((42:[&rate=0.05049015767048036]2.5193556370892978,43:[&rate=0.04800730379348943]2.5193556370892978):[&rate=0.011974661378497248]4.490440112935652,(41:[&rate=0.02620778983549625]6.904092151174254,(44:[&rate=0.030985568049104243]5.344856161862279,((((((8:[&rate=0.14791448520848854]1.035441505892557,(6:[&rate=0.1990466182…
tree STATE_12100000 [&lnP=-505.67017252941577,lnP=-13482.620918762583] = [&R] (((((((((30:[&rate=0.027290907192751897]1.6000810861514188,(54:[&rate=0.03308177334610799]0.4659755781034502,25:[&rate=0.014428654255933152]0.4659755781034502):[&rate=0.0367414680835965]1.1341055080479685):[&rate=0.02887407720453646]1.7122471584119348,(((53:[&rate=0.0428266781505222]1.5503813739088756,(11:[&rate=0.05655…
tree STATE_12250000 [&lnP=-505.67017252941577,lnP=-13511.122896502791] = [&R] (((((46:[&rate=0.0015915556266940707]1.4755043989645484,37:[&rate=0.008301399493474871]1.4755043989645484):[&rate=0.08716074685121142]2.3440118158341856,(40:[&rate=0.012409956701125392]0.38625960933893266,39:[&rate=0.009176197576590413]0.38625960933893266):[&rate=0.07025835060775314]3.4332566054598015):[&rate=0.00159155…
tree STATE_12400000 [&lnP=-505.67017252941577,lnP=-13483.200152835845] = [&R] (((41:[&rate=0.05316473981935059]3.757955411631841,(42:[&rate=0.08822623328249103]1.5703219568367828,43:[&rate=0.07646120209816586]1.5703219568367828):[&rate=0.017773955289887865]2.1876334547950584):[&rate=0.044554347624031716]0.12548697957977017,44:[&rate=0.04569978458782936]3.883442391211611):[&rate=0.0298682775405354…
tree STATE_12550000 [&lnP=-505.67017252941577,lnP=-13485.14460461014] = [&R] ((((42:[&rate=0.054221518593900314]2.496165592531587,43:[&rate=0.04431736756552113]2.496165592531587):[&rate=0.023632605309936505]3.0310838140325442,41:[&rate=0.034233267029160214]5.527249406564131):[&rate=0.007025988960841109]0.6779034109252073,44:[&rate=0.041067221620835065]6.2051528174893384):[&rate=0.1299850393598839…
tree STATE_12700000 [&lnP=-505.67017252941577,lnP=-13496.067223701017] = [&R] ((44:[&rate=0.054762550358910526]3.95342415824344,((42:[&rate=0.07153138656409389]1.6503956850224384,43:[&rate=0.07577645826182718]1.6503956850224384):[&rate=0.050736266715882945]1.8408960339019576,41:[&rate=0.05338057810875425]3.491291718924396):[&rate=0.03466441167570536]0.46213243931904424):[&rate=0.00466407857411853…
tree STATE_12850000 [&lnP=-505.67017252941577,lnP=-13522.434824083783] = [&R] ((((42:[&rate=0.11375915083979538]1.6760995347010008,43:[&rate=0.08128101331119796]1.6760995347010008):[&rate=0.061735683724822854]0.5722423758802437,41:[&rate=0.05537297737043677]2.2483419105812446):[&rate=0.03240612373358502]0.4895500763709211,44:[&rate=0.07141944879199238]2.7378919869521656):[&rate=0.0021157707659267…
tree STATE_13000000 [&lnP=-505.67017252941577,lnP=-13496.525902923086] = [&R] ((((40:[&rate=0.004851497422909361]0.7432871627054637,39:[&rate=0.0053003622242787105]0.7432871627054637):[&rate=0.07842194751964003]3.2910268074615185,(46:[&rate=0.024970497801691752]0.3360934865357421,37:[&rate=0.020895908782581723]0.3360934865357421):[&rate=0.04334187359412715]3.69822048363124):[&rate=0.0202527530923…
tree STATE_13150000 [&lnP=-505.67017252941577,lnP=-13484.963706531365] = [&R] (41:[&rate=0.02415501059513619]6.885084662132367,((44:[&rate=0.05040799586279526]4.224684793037504,(42:[&rate=0.05436327332956554]3.0852693425150437,43:[&rate=0.036101161412226496]3.0852693425150437):[&rate=0.04793073354465703]1.1394154505224603):[&rate=0.006321624773764732]2.1090859229158667,(((46:[&rate=0.012006224748…
tree STATE_13300000 [&lnP=-505.67017252941577,lnP=-13504.237134155608] = [&R] (((((((36:[&rate=0.017006234328016064]3.2128041066706627,(3:[&rate=0.017006234328016064]1.4985030676060136,49:[&rate=0.03132258893187654]1.4985030676060136):[&rate=0.03572963172473309]1.7143010390646491):[&rate=0.06264903274447696]0.39245729541090757,((((30:[&rate=0.08334900694859418]0.8090806234986031,(54:[&rate=0.0288…
tree STATE_13450000 [&lnP=-505.67017252941577,lnP=-13489.427807008864] = [&R] ((41:[&rate=0.06670574557724779]2.636348395285878,((42:[&rate=0.07814558887988607]1.8537235856822818,43:[&rate=0.04923145251362023]1.8537235856822818):[&rate=0.044469002585118704]0.6831057149172088,44:[&rate=0.05726660884344606]2.5368293005994906):[&rate=0.0926688539089692]0.09951909468638753):[&rate=0.00665923869189346…
tree STATE_13600000 [&lnP=-505.67017252941577,lnP=-13532.454156525642] = [&R] ((44:[&rate=0.031848640935170265]5.814546484253641,((42:[&rate=0.1460455053767178]1.248198420687145,43:[&rate=0.07363981574401404]1.248198420687145):[&rate=0.010035616970971401]3.874201345693593,41:[&rate=0.03349471292776982]5.122399766380738):[&rate=0.012680761825172297]0.6921467178729026):[&rate=0.0027993472059118256]…
tree STATE_13750000 [&lnP=-505.67017252941577,lnP=-13472.543622235637] = [&R] ((((40:[&rate=0.021788813365646253]0.20054844967026586,39:[&rate=0.014526092721445387]0.20054844967026586):[&rate=0.059359635358144966]3.5847345571936913,(46:[&rate=0.02703627528424041]0.21967101172326337,37:[&rate=0.01514397146186865]0.21967101172326337):[&rate=0.05640773415394103]3.565611995140694):[&rate=0.0151439714…
tree STATE_13900000 [&lnP=-505.67017252941577,lnP=-13523.799491560367] = [&R] (((41:[&rate=0.01824764192257055]6.139927611751506,(42:[&rate=0.1025500614540873]1.596382434053585,43:[&rate=0.0643282740568439]1.596382434053585):[&rate=0.014027553955390131]4.54354517769792):[&rate=0.01288996280204764]0.1575056870046847,44:[&rate=0.03131423003784183]6.29743329875619):[&rate=0.028071410452723513]0.6183…
tree STATE_14050000 [&lnP=-505.67017252941577,lnP=-13509.33956092914] = [&R] ((((46:[&rate=0.08972514516565261]0.0722215741991843,37:[&rate=0.03223153833156814]0.0722215741991843):[&rate=0.0339670661798761]4.831073060047988,(40:[&rate=0.059529537180389266]0.03575538366021713,39:[&rate=0.03056090543874796]0.03575538366021713):[&rate=0.03670369010591377]4.867539250586955):[&rate=0.02234573566434123…
tree STATE_14200000 [&lnP=-505.67017252941577,lnP=-13487.326057580201] = [&R] ((((46:[&rate=0.0057380434107273965]1.2862185757937468,37:[&rate=0.004395074931199499]1.2862185757937468):[&rate=0.0926638402251665]2.2598785484917348,(40:[&rate=0.05433335200649925]0.07691544174757416,39:[&rate=0.00855685662858804]0.07691544174757416):[&rate=0.06553714897832916]3.4691816825379074):[&rate=0.012628206604…
tree STATE_14350000 [&lnP=-505.67017252941577,lnP=-13497.91781235556] = [&R] ((((40:[&rate=0.05525119442126367]0.08157158618471853,39:[&rate=0.04048915088373071]0.08157158618471853):[&rate=0.03948180049187047]5.570933111253986,(46:[&rate=0.06966166620418995]0.06446551070906625,37:[&rate=0.048397746343028764]0.06446551070906625):[&rate=0.044806635934144176]5.588039186729638):[&rate=0.0174274698320…
tree STATE_14500000 [&lnP=-505.67017252941577,lnP=-13482.117716148421] = [&R] ((((40:[&rate=0.02260362985903756]0.1815341770813446,39:[&rate=0.020395157855017394]0.1815341770813446):[&rate=0.18174163048768072]1.2649361236968795,(46:[&rate=0.028145534506108304]0.1902156401869062,37:[&rate=0.03433538865972949]0.1902156401869062):[&rate=0.1577883810404822]1.2562546605913179):[&rate=0.003289569255623…
tree STATE_14650000 [&lnP=-505.67017252941577,lnP=-13520.086709137146] = [&R] ((44:[&rate=0.02982119456509076]7.025131772024379,41:[&rate=0.026206978650832824]7.025131772024379):[&rate=0.0248586799005015]1.0719734769150087,((42:[&rate=0.057119908851090355]2.465936606642932,43:[&rate=0.04840961359028063]2.465936606642932):[&rate=0.019356292858909552]4.756943129787967,(((((((52:[&rate=0.04142534712…
tree STATE_14800000 [&lnP=-505.67017252941577,lnP=-13487.618987036756] = [&R] (((44:[&rate=0.05636648287106588]3.921256141501879,(42:[&rate=0.062377017590330666]3.0867536296298916,43:[&rate=0.03176731339535546]3.0867536296298916):[&rate=0.062377017590330666]0.8345025118719875):[&rate=0.004368127203793795]0.41435789858791594,41:[&rate=0.04845762444940472]4.335614040089795):[&rate=0.019787177730717…
tree STATE_14950000 [&lnP=-505.67017252941577,lnP=-13484.364841717785] = [&R] ((((((((36:[&rate=0.04365367573118653]2.1139115586740056,(3:[&rate=0.0471209064708564]0.7728736311292723,49:[&rate=0.052126519516037514]0.7728736311292723):[&rate=0.07466850696108636]1.3410379275447333):[&rate=0.03733193241858222]0.7676760122881605,(52:[&rate=0.07883890887477929]1.5920986667359331,33:[&rate=0.0810536191…
tree STATE_15100000 [&lnP=-505.67017252941577,lnP=-13492.547139623694] = [&R] ((((40:[&rate=0.12019778266268884]0.03265996447637888,39:[&rate=0.1066276965651431]0.03265996447637888):[&rate=0.04849909047863323]3.320571809009604,(46:[&rate=0.02472752284714403]0.3410912760352627,37:[&rate=0.016409158602295]0.3410912760352627):[&rate=0.06587467124910973]3.01214049745072):[&rate=0.017051336809138288]1…
tree STATE_15250000 [&lnP=-505.67017252941577,lnP=-13475.642100492914] = [&R] ((((42:[&rate=0.0732914184315823]2.288705741472431,43:[&rate=0.06288171076807549]2.288705741472431):[&rate=0.045222019786149745]1.0200930610930796,41:[&rate=0.047612674697023565]3.308798802565511):[&rate=0.10549256343932872]0.21749280752436562,44:[&rate=0.044062677833424026]3.5262916100898765):[&rate=0.00135756006697187…
tree STATE_15400000 [&lnP=-505.67017252941577,lnP=-13490.380208730956] = [&R] ((((((55:[&rate=0.04280651380582527]2.331714405887092,31:[&rate=0.08387423282374575]2.331714405887092):[&rate=0.026739443882771517]1.135779063444566,((((9:[&rate=0.04862422628383214]1.7214839390275882,1:[&rate=0.058005505064518945]1.7214839390275882):[&rate=0.025929273587108486]0.8141980481407094,(((53:[&rate=0.04505822…
tree STATE_15550000 [&lnP=-505.67017252941577,lnP=-13507.889780522883] = [&R] (((((55:[&rate=0.01366614379120971]4.6262876013661405,31:[&rate=0.031750481469478925]4.6262876013661405):[&rate=0.027993602555946885]1.9749452204763935,(((((7:[&rate=0.04106004722959187]1.7077995388570717,6:[&rate=0.04106004722959187]1.7077995388570717):[&rate=0.022228224960757506]2.198064479320557,8:[&rate=0.0205287603…
tree STATE_15700000 [&lnP=-505.67017252941577,lnP=-13466.178983859632] = [&R] ((44:[&rate=0.05499506521565578]4.253392134217448,((42:[&rate=0.02788337867047]3.2699690626872417,43:[&rate=0.04845394218623852]3.2699690626872417):[&rate=0.1014505287223643]0.7669524417358504,41:[&rate=0.04970398895665807]4.036921504423092):[&rate=0.03237784426030919]0.2164706297943555):[&rate=0.018344338516778948]1.54…
tree STATE_15850000 [&lnP=-505.67017252941577,lnP=-13492.042499452118] = [&R] ((44:[&rate=0.03799124198554918]4.783593786037729,(41:[&rate=0.04438322072213098]4.744938997646819,(42:[&rate=0.0803274129973352]1.9096490858845458,43:[&rate=0.07204857472630079]1.9096490858845458):[&rate=0.03799124198554918]2.835289911762273):[&rate=2.4440505931651427E-4]0.03865478839091008):[&rate=0.021722555366029198…
tree STATE_16000000 [&lnP=-505.67017252941577,lnP=-13492.842179591766] = [&R] (((42:[&rate=0.07381865788037516]1.8387600939377773,43:[&rate=0.059637634039339554]1.8387600939377773):[&rate=0.04401490940285425]1.9368671396724153,(41:[&rate=0.11765633703875482]1.7740329065381275,44:[&rate=0.12303982747352128]1.7740329065381275):[&rate=0.00300440024934718]2.0015943270720653):[&rate=0.0020599502704918…
tree STATE_16150000 [&lnP=-505.67017252941577,lnP=-13509.750813553124] = [&R] ((44:[&rate=0.07099561814561531]2.862863196277045,((42:[&rate=0.16059079366807785]0.8029170377682996,43:[&rate=0.16059079366807785]0.8029170377682996):[&rate=0.0384116712680564]1.109634332834358,41:[&rate=0.10146571865613681]1.9125513706026578):[&rate=0.023006716647821144]0.9503118256743874):[&rate=0.012399324150597543]…
tree STATE_16300000 [&lnP=-505.67017252941577,lnP=-13487.933633490436] = [&R] ((44:[&rate=0.05409172464441141]3.8954453706008865,((42:[&rate=0.08285673887431146]1.8107239401723745,43:[&rate=0.05987936674872736]1.8107239401723745):[&rate=0.01590774517267999]1.5596433274253596,41:[&rate=0.04890654340835994]3.370367267597734):[&rate=0.027272995083222777]0.5250781030031524):[&rate=0.04650306882020749…
tree STATE_16450000 [&lnP=-505.67017252941577,lnP=-13485.713025374587] = [&R] (((41:[&rate=0.09390849812287465]2.0924858112340683,44:[&rate=0.06936797860938698]2.0924858112340683):[&rate=0.09116481786446864]0.16136277128671317,(42:[&rate=0.0998453303361831]1.6701571829424566,43:[&rate=0.07119688700733912]1.6701571829424566):[&rate=0.07919095334713572]0.5836913995783248):[&rate=0.00790946775516718…
tree STATE_16600000 [&lnP=-505.67017252941577,lnP=-13486.168456790605] = [&R] (((44:[&rate=0.08748949751380694]2.131027288393762,41:[&rate=0.0822873466929597]2.131027288393762):[&rate=0.001583724144129663]0.29015578423305266,(42:[&rate=0.13510092678355848]1.1484043405494917,43:[&rate=0.09996497721536247]1.1484043405494917):[&rate=0.04958599290245457]1.2727787320773232):[&rate=0.005412452574116048…
tree STATE_16750000 [&lnP=-505.67017252941577,lnP=-13490.43395794178] = [&R] (((41:[&rate=0.02785041925384015]6.082535073492108,(42:[&rate=0.07197969244723067]3.063430774066408,43:[&rate=0.06657222374275734]3.063430774066408):[&rate=0.0060830958314126915]3.0191042994257002):[&rate=0.01934251769606256]0.2819009769834757,(((46:[&rate=0.1084904848871289]0.05315085065363182,37:[&rate=0.04215165068535…
tree STATE_16900000 [&lnP=-505.67017252941577,lnP=-13491.345125863942] = [&R] (44:[&rate=0.03408845578577789]6.310022498692263,((((46:[&rate=0.02852603373371379]0.18181140552410954,37:[&rate=0.0724810270402748]0.18181140552410954):[&rate=0.0724810270402748]2.2975721848711377,(40:[&rate=0.023444446535182056]0.28753592118980054,39:[&rate=0.0066230179593959335]0.28753592118980054):[&rate=0.107057661…
tree STATE_17050000 [&lnP=-505.67017252941577,lnP=-13520.62388036868] = [&R] ((41:[&rate=0.08516152464083546]2.975402867112184,44:[&rate=0.07846813508064977]2.975402867112184):[&rate=4.899911020822914E-4]7.768456782510135,((((46:[&rate=0.009435754171136453]0.41819473995261536,37:[&rate=0.013009171877484715]0.41819473995261536):[&rate=0.04922200559048324]3.3195541644573363,(40:[&rate=0.02030165763…
tree STATE_17200000 [&lnP=-505.67017252941577,lnP=-13499.265122598968] = [&R] (((((46:[&rate=0.00877127779045733]0.276042188996815,37:[&rate=0.022590279426293356]0.276042188996815):[&rate=0.1394387648830287]1.2456569984720736,(40:[&rate=0.015201223784996108]0.2767133308095381,39:[&rate=0.00988007312096756]0.2767133308095381):[&rate=0.13233859812874965]1.2449858566593504):[&rate=0.0104439033494965…
tree STATE_17350000 [&lnP=-505.67017252941577,lnP=-13493.32926436681] = [&R] ((((46:[&rate=0.007025109038726236]0.3361355935324898,37:[&rate=0.03020788828559869]0.3361355935324898):[&rate=0.039970665847525066]4.4479087926927265,(40:[&rate=0.006588412714302964]0.3389178521110451,39:[&rate=0.008821526336028304]0.3389178521110451):[&rate=0.04421351475166915]4.445126534114171):[&rate=0.00975113517306…
tree STATE_17500000 [&lnP=-505.67017252941577,lnP=-13498.527601417269] = [&R] ((41:[&rate=0.04341010734883702]3.8310116799108886,((42:[&rate=0.10421849212230795]1.3952655499498186,43:[&rate=0.10421849212230795]1.3952655499498186):[&rate=0.015294730835899181]1.3895240214241456,44:[&rate=0.05655808627651952]2.784789571373964):[&rate=0.010898051102458336]1.0462221085369245):[&rate=0.0078059201102987…
tree STATE_17650000 [&lnP=-505.67017252941577,lnP=-13490.30448171568] = [&R] ((44:[&rate=0.06705512721174982]3.484649525355554,((42:[&rate=0.10560732838547472]1.7170070977548295,43:[&rate=0.0711114112407572]1.7170070977548295):[&rate=0.08638813730328679]0.9694346698547587,41:[&rate=0.06903378270799791]2.686441767609588):[&rate=0.003825142398825362]0.7982077577459656):[&rate=0.009222200726822413]2…
tree STATE_17800000 [&lnP=-505.67017252941577,lnP=-13484.911804954589] = [&R] ((44:[&rate=0.03955199134865433]4.323465863433264,(41:[&rate=0.05226007334027928]3.329743877570681,(42:[&rate=0.05783272874192245]2.526458660108106,43:[&rate=0.047252758740621466]2.526458660108106):[&rate=0.04380450282659786]0.8032852174625753):[&rate=0.018345642777993103]0.993721985862583):[&rate=0.0025823189381624164]…
tree STATE_17950000 [&lnP=-505.67017252941577,lnP=-13472.57355689058] = [&R] (((((((36:[&rate=0.032381783156154836]2.0689082613840037,(3:[&rate=0.04129005294431045]0.6910310433836997,49:[&rate=0.06692725083621395]0.6910310433836997):[&rate=0.05602727368697168]1.377877218000304):[&rate=0.022402467580763235]1.246649118864247,((1:[&rate=0.030585992084877618]2.7555078691880697,((31:[&rate=0.085203659…
tree STATE_18100000 [&lnP=-505.67017252941577,lnP=-13524.557652568368] = [&R] ((44:[&rate=0.030363577057500656]8.330900635547316,((((((36:[&rate=0.031236884965337008]2.937598223959445,(3:[&rate=0.004295191264075076]1.9700466912945944,49:[&rate=0.023096947332395118]1.9700466912945944):[&rate=0.11298959007436185]0.9675515326648507):[&rate=0.020882649053244877]2.140013692862632,(33:[&rate=0.05979428…
tree STATE_18250000 [&lnP=-505.67017252941577,lnP=-13476.544480966544] = [&R] ((((46:[&rate=0.007906607597771707]0.37793451952578533,37:[&rate=0.012174274608051325]0.37793451952578533):[&rate=0.04862551740858184]4.9640398206751595,(40:[&rate=0.009695103016317997]0.2756456499605766,39:[&rate=0.016116737947854752]0.2756456499605766):[&rate=0.04504757501913182]5.066328690240368):[&rate=0.06757363339…
tree STATE_18400000 [&lnP=-505.67017252941577,lnP=-13484.431859822818] = [&R] ((((((((((1:[&rate=0.06666754298179196]1.4168571866532254,9:[&rate=0.05876086818379361]1.4168571866532254):[&rate=0.005975155497098158]1.6560911437290742,(((38:[&rate=0.04213957815962615]1.4103556979485783,4:[&rate=0.024094482618435553]1.4103556979485783):[&rate=0.1420102367085701]0.6209812401386963,((11:[&rate=0.185662…
tree STATE_18550000 [&lnP=-505.67017252941577,lnP=-13478.982301396405] = [&R] ((((40:[&rate=0.03191812306938734]0.10639682287304625,39:[&rate=0.021471238015643556]0.10639682287304625):[&rate=0.11660281508751992]2.1121575401131216,(46:[&rate=0.0017150675996816956]0.741251494982676,37:[&rate=0.014656314465155947]0.741251494982676):[&rate=0.12133879164783025]1.477302868003492):[&rate=0.0200350133095…
tree STATE_18700000 [&lnP=-505.67017252941577,lnP=-13489.109765111272] = [&R] ((((40:[&rate=0.07958932238647037]0.05414657981289888,39:[&rate=0.03572349151379283]0.05414657981289888):[&rate=0.10703921465094328]2.115982138073497,(46:[&rate=0.06134662988507582]0.0866298770802352,37:[&rate=0.018297778078978]0.0866298770802352):[&rate=0.07345654611280676]2.0834988408061603):[&rate=0.01160616437275218…
tree STATE_18850000 [&lnP=-505.67017252941577,lnP=-13503.945807627457] = [&R] (((44:[&rate=0.08372690002311221]2.3806653890145553,41:[&rate=0.0559709062458651]2.3806653890145553):[&rate=0.002677152205999722]3.557428158818653,(42:[&rate=0.03542662868024934]2.628863770864749,43:[&rate=0.04338095912559663]2.628863770864749):[&rate=0.0249930160985881]3.3092297769684595):[&rate=0.007624490650828433]2.…
tree STATE_19000000 [&lnP=-505.67017252941577,lnP=-13519.820330030649] = [&R] ((((42:[&rate=0.06010306313161138]2.731986136042831,43:[&rate=0.041515551101657146]2.731986136042831):[&rate=0.050181011555201986]0.9064878304894428,41:[&rate=0.041515551101657146]3.6384739665322736):[&rate=0.006733785581414665]1.1396865119177968,44:[&rate=0.031377345797000106]4.77816047845007):[&rate=0.0063702517822037…
tree STATE_19150000 [&lnP=-505.67017252941577,lnP=-13498.63299709774] = [&R] ((((((31:[&rate=0.12154601652578977]1.2571731422949188,55:[&rate=0.12154601652578977]1.2571731422949188):[&rate=0.015952161011073038]2.847098411714569,(((21:[&rate=0.03512364759011208]0.5836143968534353,20:[&rate=0.1004024703191379]0.5836143968534353):[&rate=0.00774638693313842]1.131636947938856,(((19:[&rate=0.1714741196…
tree STATE_19300000 [&lnP=-505.67017252941577,lnP=-13474.614877597769] = [&R] ((((46:[&rate=0.006100603336227793]1.0227022015608427,37:[&rate=0.0017850822090427008]1.0227022015608427):[&rate=0.1018013768821835]1.8241456929399396,(40:[&rate=0.07412224190371096]0.07750170215341108,39:[&rate=0.021595180569552716]0.07750170215341108):[&rate=0.07412224190371096]2.769346192347371):[&rate=0.025467191325…
tree STATE_19450000 [&lnP=-505.67017252941577,lnP=-13494.471108869762] = [&R] (44:[&rate=0.0150982860312888]7.603587675755121,((41:[&rate=0.03369268067059752]5.327310527896955,(42:[&rate=0.04462466102322554]2.8649718783180895,43:[&rate=0.03737119800071565]2.8649718783180895):[&rate=0.022752124093626182]2.4623386495788657):[&rate=0.11565600374892777]0.04332816417630436,(((40:[&rate=0.0128086522315…
tree STATE_19600000 [&lnP=-505.67017252941577,lnP=-13495.84802612997] = [&R] ((41:[&rate=0.030341839648105193]6.129928979206588,((42:[&rate=0.06686999904147321]2.479933259126182,43:[&rate=0.046698759702806805]2.479933259126182):[&rate=0.021962831797281892]3.5779742435578736,44:[&rate=0.03360410324004642]6.057907502684055):[&rate=0.013069598334702576]0.07202147652253288):[&rate=0.00426714047555295…
tree STATE_19750000 [&lnP=-505.67017252941577,lnP=-13495.354840757587] = [&R] (44:[&rate=0.003739427341903228]12.021218010931392,((41:[&rate=0.024337744232285304]7.883848641537368,(42:[&rate=0.07085642082994031]2.3723007579249655,43:[&rate=0.05901645140895959]2.3723007579249655):[&rate=0.008933952378067505]5.511547883612402):[&rate=0.004709742182647048]1.7407654996721167,((((31:[&rate=0.081085384…
tree STATE_19900000 [&lnP=-505.67017252941577,lnP=-13479.912343025168] = [&R] ((((40:[&rate=0.011371805316986255]0.43106319494132134,39:[&rate=0.0044286039640417775]0.43106319494132134):[&rate=0.06656627896728667]3.5834505552427705,(46:[&rate=0.03596689371553319]0.07965769635146458,37:[&rate=0.06010787970090287]0.07965769635146458):[&rate=0.03896904214213638]3.934856053832627):[&rate=0.0165517959…
tree STATE_20050000 [&lnP=-505.67017252941577,lnP=-13480.890034710972] = [&R] ((((40:[&rate=0.022059917476443026]0.16661827247711397,39:[&rate=0.010049844406502315]0.16661827247711397):[&rate=0.10049014434158636]2.138964639373159,(46:[&rate=0.03560899057388589]0.07970064352241078,37:[&rate=0.06941249755425205]0.07970064352241078):[&rate=0.07934598296319799]2.225882268327862):[&rate=0.008286371229…
tree STATE_20200000 [&lnP=-505.67017252941577,lnP=-13471.209339802132] = [&R] ((((40:[&rate=0.12551350304388986]0.03205487764247565,39:[&rate=0.051049035970133314]0.03205487764247565):[&rate=0.08841054910247266]1.8213474366439577,(46:[&rate=0.024991911827691875]0.09746448729979114,37:[&rate=0.051049035970133314]0.09746448729979114):[&rate=0.09449095010168268]1.7559378269866421):[&rate=0.008841785…
tree STATE_20350000 [&lnP=-505.67017252941577,lnP=-13477.584566502406] = [&R] (((41:[&rate=0.06401316302976405]2.91612179828056,44:[&rate=0.05932302788665086]2.91612179828056):[&rate=0.03944508029615705]0.5241109656298555,(42:[&rate=0.10980597696688724]1.7069045330439185,43:[&rate=0.08826542905381521]1.7069045330439185):[&rate=0.013418521251493995]1.7333282308664968):[&rate=0.006156855888757442]1…
tree STATE_20500000 [&lnP=-505.67017252941577,lnP=-13496.581036840404] = [&R] (((41:[&rate=0.037873981422432305]5.632231722861487,(42:[&rate=0.07579751499849019]3.529468695998898,43:[&rate=0.044055463910237624]3.529468695998898):[&rate=0.038842596711693066]2.102763026862589):[&rate=0.027727467572149916]0.4453502164002652,44:[&rate=0.04189141455573735]6.077581939261752):[&rate=0.054049068620577595…
tree STATE_20650000 [&lnP=-505.67017252941577,lnP=-13477.56349982222] = [&R] (((44:[&rate=0.09586755561281982]2.32615833956231,(42:[&rate=0.10499585237930963]1.574246002103865,43:[&rate=0.07891981961827783]1.574246002103865):[&rate=0.06102628806912008]0.7519123374584453):[&rate=0.016954250842579694]1.7552637526175134,41:[&rate=0.03840850312989201]4.081422092179824):[&rate=0.014843323779203867]1.2…
tree STATE_20800000 [&lnP=-505.67017252941577,lnP=-13491.90212030766] = [&R] ((41:[&rate=0.037950243922502014]4.870552235678153,(44:[&rate=0.061518348521887645]2.8495074260973667,(42:[&rate=0.056927261767421036]2.3970006083028323,43:[&rate=0.05993806279635825]2.3970006083028323):[&rate=0.08906159467592606]0.4525068177945344):[&rate=0.0011102189353852836]2.0210448095807867):[&rate=0.02158300458390…
End;
### Bayesian Concensus ultrametric tree ###
#NEXUS
Begin taxa;
	Dimensions ntax=55;
	Taxlabels
		Amphinectomys_savamis
		Handleyomys_intectus
		Holochilus_chacarius
		Melanomys_caliginosus
		Microryzomys_minutus
		Neacomys_minutus
		Neacomys_musseri
		Neacomys_spinosus
		Nectomys_squamipes
		Nesoryzomys_narboroughi
		Nesoryzomys_swarthi
		Oecomys_bicolor
		Oecomys_catherinae
		Oecomys_concolor
		Oecomys_mamorae
		Oecomys_trinitatis
		Oligoryzomys_flavescens
		Oligoryzomys_fornesi
		Oligoryzomys_fulvescens
		Oligoryzomys_nigripes
		Oligoryzomys_stramineus
		Oryzomys_albigularis
		Oryzomys_alfaroi
		Oreoryzomys_balneator
		Oryzomys_couesi
		Euryoryzomys_lamia
		Euryoryzomys_macconnelli
		Hyaleamys_megacephalus
		Handleyomys_melanotis
		Oryzomys_palustris
		Eremoryzomys_polius
		Euryoryzomys_russatus
		Cerradomys_subflavus
		Transandinomys_talamancae
		Hyaleamys_yunganus
		Pseudoryzomys_simplex
		Scolomys_ucayalensis
		Sigmodontomys_alfari
		Zygodontomys_brevicauda
		Zygodontomys_cherriei
		Bibimys_labiosus
		Calomys_callosus
		Eligmodontia_typus
		Juliomys_pictipes
		Oecomys_superans
		Scolomys_juruaense
		Oligoryzomys_moojeni
		Oligoryzomys_messorius
		Holochilus_brasiliensis
		Euryoryzomys_nitidus
		Oligoryzomys_chacoensis
		Sooretamys_angouya
		Aegialomys_xanthaeolus
		Oryzomys_mexicanus
		Drymoreomys_albimaculatus
		;
End;
Begin trees;
	Translate
	1		Amphinectomys_savamis,
	2		Handleyomys_intectus,
	3		Holochilus_chacarius,
	4		Melanomys_caliginosus,
	5		Microryzomys_minutus,
	6		Neacomys_minutus,
	7		Neacomys_musseri,
	8		Neacomys_spinosus,
	9		Nectomys_squamipes,
	10		Nesoryzomys_narboroughi,
	11		Nesoryzomys_swarthi,
	12		Oecomys_bicolor,
	13		Oecomys_catherinae,
	14		Oecomys_concolor,
	15		Oecomys_mamorae,
	16		Oecomys_trinitatis,
	17		Oligoryzomys_flavescens,
	18		Oligoryzomys_fornesi,
	19		Oligoryzomys_fulvescens,
	20		Oligoryzomys_nigripes,
	21		Oligoryzomys_stramineus,
	22		Oryzomys_albigularis,
	23		Oryzomys_alfaroi,
	24		Oreoryzomys_balneator,
	25		Oryzomys_couesi,
	26		Euryoryzomys_lamia,
	27		Euryoryzomys_macconnelli,
	28		Hyaleamys_megacephalus,
	29		Handleyomys_melanotis,
	30		Oryzomys_palustris,
	31		Eremoryzomys_polius,
	32		Euryoryzomys_russatus,
	33		Cerradomys_subflavus,
	34		Transandinomys_talamancae,
	35		Hyaleamys_yunganus,
	36		Pseudoryzomys_simplex,
	37		Scolomys_ucayalensis,
	38		Sigmodontomys_alfari,
	39		Zygodontomys_brevicauda,
	40		Zygodontomys_cherriei,
	41		Bibimys_labiosus,
	42		Calomys_callosus,
	43		Eligmodontia_typus,
	44		Juliomys_pictipes,
	45		Oecomys_superans,
	46		Scolomys_juruaense,
	47		Oligoryzomys_moojeni,
	48		Oligoryzomys_messorius,
	49		Holochilus_brasiliensis,
	50		Euryoryzomys_nitidus,
	51		Oligoryzomys_chacoensis,
	52		Sooretamys_angouya,
	53		Aegialomys_xanthaeolus,
	54		Oryzomys_mexicanus,
	55		Drymoreomys_albimaculatus
		;
tree TREE1 = [&R] ((44[&rate_range={6.748666594059628E-4,0.20380730303233452},height_95%_HPD={0.0,1.7763568394002505E-15},length_range={1.081208033917797,15.951507162396148},height_median=8.881784197001252E-16,length_95%_HPD={1.5636303995696206,9.630919201382419},height=9.856614169842854E-16,rate=0.04669576733896696,height_range={0.0,3.552713678800501E-15},rate_median=0.043015762173993194,length=…
End;
### Maximum Likelihood ultrametric tree ###
#NEXUS
Begin taxa;
	Dimensions ntax=55;
	Taxlabels
		Amphinectomys_savamis
		Handleyomys_intectus
		Holochilus_chacarius
		Melanomys_caliginosus
		Microryzomys_minutus
		Neacomys_minutus
		Neacomys_musseri
		Neacomys_spinosus
		Nectomys_squamipes
		Nesoryzomys_narboroughi
		Nesoryzomys_swarthi
		Oecomys_bicolor
		Oecomys_catherinae
		Oecomys_concolor
		Oecomys_mamorae
		Oecomys_trinitatis
		Oligoryzomys_flavescens
		Oligoryzomys_fornesi
		Oligoryzomys_fulvescens
		Oligoryzomys_nigripes
		Oligoryzomys_stramineus
		Oryzomys_albigularis
		Oryzomys_alfaroi
		Oreoryzomys_balneator
		Oryzomys_couesi
		Euryoryzomys_lamia
		Euryoryzomys_macconnelli
		Hyaleamys_megacephalus
		Handleyomys_melanotis
		Oryzomys_palustris
		Eremoryzomys_polius
		Euryoryzomys_russatus
		Cerradomys_subflavus
		Transandinomys_talamancae
		Hyaleamys_yunganus
		Pseudoryzomys_simplex
		Scolomys_ucayalensis
		Sigmodontomys_alfari
		Zygodontomys_brevicauda
		Zygodontomys_cherriei
		Bibimys_labiosus
		Calomys_callosus
		Eligmodontia_typus
		Juliomys_pictipes
		Oecomys_superans
		Scolomys_juruaense
		Oligoryzomys_moojeni
		Oligoryzomys_messorius
		Holochilus_brasiliensis
		Euryoryzomys_nitidus
		Oligoryzomys_chacoensis
		Sooretamys_angouya
		Aegialomys_xanthaeolus
		Oryzomys_mexicanus
		Drymoreomys_albimaculatus
		;
End;
Begin trees;
	Translate
	1		Amphinectomys_savamis,
	2		Handleyomys_intectus,
	3		Holochilus_chacarius,
	4		Melanomys_caliginosus,
	5		Microryzomys_minutus,
	6		Neacomys_minutus,
	7		Neacomys_musseri,
	8		Neacomys_spinosus,
	9		Nectomys_squamipes,
	10		Nesoryzomys_narboroughi,
	11		Nesoryzomys_swarthi,
	12		Oecomys_bicolor,
	13		Oecomys_catherinae,
	14		Oecomys_concolor,
	15		Oecomys_mamorae,
	16		Oecomys_trinitatis,
	17		Oligoryzomys_flavescens,
	18		Oligoryzomys_fornesi,
	19		Oligoryzomys_fulvescens,
	20		Oligoryzomys_nigripes,
	21		Oligoryzomys_stramineus,
	22		Oryzomys_albigularis,
	23		Oryzomys_alfaroi,
	24		Oreoryzomys_balneator,
	25		Oryzomys_couesi,
	26		Euryoryzomys_lamia,
	27		Euryoryzomys_macconnelli,
	28		Hyaleamys_megacephalus,
	29		Handleyomys_melanotis,
	30		Oryzomys_palustris,
	31		Eremoryzomys_polius,
	32		Euryoryzomys_russatus,
	33		Cerradomys_subflavus,
	34		Transandinomys_talamancae,
	35		Hyaleamys_yunganus,
	36		Pseudoryzomys_simplex,
	37		Scolomys_ucayalensis,
	38		Sigmodontomys_alfari,
	39		Zygodontomys_brevicauda,
	40		Zygodontomys_cherriei,
	41		Bibimys_labiosus,
	42		Calomys_callosus,
	43		Eligmodontia_typus,
	44		Juliomys_pictipes,
	45		Oecomys_superans,
	46		Scolomys_juruaense,
	47		Oligoryzomys_moojeni,
	48		Oligoryzomys_messorius,
	49		Holochilus_brasiliensis,
	50		Euryoryzomys_nitidus,
	51		Oligoryzomys_chacoensis,
	52		Sooretamys_angouya,
	53		Aegialomys_xanthaeolus,
	54		Oryzomys_mexicanus,
	55		Drymoreomys_albimaculatus
		;
tree STATE_550000 [&lnP=-505.67017252941577,lnP=-13471.228570302896] = [&R] ((((((((36:[&rate=0.03986111116175101]0.9197077974120393,(3:[&rate=0.0340536345951205]0.46257451106114794,49:[&rate=0.09665897165867786]0.46257451106114794):[&rate=0.13280415385511937]0.4571332863508914):[&rate=0.026443606647945782]1.6423789976318073,(52:[&rate=0.061349755757005554]1.52694782155041,33:[&rate=0.07593789901…
End;
